# Supplementary material for: Anti-Inflammatory and Immunomodulatory Properties of Inorganic Fullerene-Like Tungsten Disulfide Nanoparticles in the Culture of Human Peripheral Blood Mononuclear Cells
Source: Nanomaterials (Basel). 2025 Feb 20;15(5):322. doi: 10.3390/nano15050322 (PMC11901739; doi:10.3390/nano15050322)
Supplement: Supplementary file 1 [file nanomaterials-15-00322-s001.zip]

Archive with 1 entries (1 files):
- nanomaterials-3399781-supplementary.pdf
